# Supplementary material for: Novel tRNA Synthetase Inhibitors Increase Healthspan, Lifespan, and Autophagic Flux in C. elegans
Source: Biomolecules. 2026 Jan 1;16(1):73. doi: 10.3390/biom16010073 (PMC12839378; doi:10.3390/biom16010073)
Supplement: Supplementary file 1 [file biomolecules-16-00073-s001.zip]

Archive with 1 entries (1 files):
- biomolecules-3934903-supplementary.pdf
